# Supplementary material for: MLL3 suppresses tumorigenesis through regulating TNS3 enhancer activity
Source: Cell Death Dis. 2021 Apr 6;12(4):364. doi: 10.1038/s41419-021-03647-2 (PMC8024252; doi:10.1038/s41419-021-03647-2)
Supplement: Supplementary file 2 — Supplemental Tables [file 41419_2021_3647_MOESM2_ESM.xlsx]

## Sheet: Table 1. The expression of p53 
Table 1. The expression of p53 target genes after p53 activation and MLL3 knockdown
#geneSymbol	siNC-DMSO(RPKM)	siMLL3.1-DMSO(RPKM)	siMLL3.2-DMSO(RPKM)	siNC-Nutlin-3A(RPKM)	siMLL3.1-Nutlin-3A(RPKM)	siMLL3.2-Nutlin-3A(RPKM)
group1
GRHL3	0.780802	0.469118	0.527717	10.0182	8.62561	7.16961
UNC5B-AS1	7.80971	12.6483	10.0766	87.7299	66.0423	64.0332
GDF15	25.1178	23.7469	20.8979	222.864	196.979	145.521
MDM2	22.2891	21.7229	19.9674	165.934	158.791	119.151
SULF2	0.64436	0.400094	0.608137	3.47834	2.42214	2.82382
PYY2	1.2143	2.06211	2.38686	5.43829	4.04353	5.23571
TP53I3	59.5078	65.1922	71.5845	260.662	240.275	237.925
CDKN1A	127.404	108.885	91.8415	546.65	518.38	442.69
CMBL	8.45736	7.28944	7.69648	32.1643	28.9554	30.9492
PLK3	14.263	16.5914	15.5772	45.2219	43.4813	40.0025
NINJ1	64.3287	50.5859	57.2713	164.851	136.744	159.431
EPS8L2	40.6833	34.38	35.7137	97.3994	84.062	84.7776
SERTAD1	31.9334	39.785	34.9792	75.6655	73.4138	72.339
E2F7	13.8229	11.6668	12.4794	23.1962	19.9528	22.8752
ABHD4	16.1602	15.403	19.0089	27.0928	21.5347	25.6538
LRP1	24.0156	24.0305	25.4456	39.8528	33.4125	38.2682
ZNF79	9.0089	10.0396	12.3801	14.6279	14.3799	13.5661
EPHA2	1.56602	2.05527	1.76468	2.27087	2.17398	1.86188
group2
AREG	0.0937477	0.389543	0.35049	1.47091	3.44014	1.64511
PARD6G	20.8157	22.7212	24.2772	90.2572	100.63	96.281
SERPINE1	108.958	139.587	165.203	379.867	454.954	506.645
DGKA	16.7093	15.6111	16.9056	58.2133	59.1471	59.5765
BBC3	23.9357	29.9871	23.1456	76.2743	80.4954	86.105
SESN2	17.2737	19.3555	19.0773	54.6018	57.7178	56.9064
DRAM1	9.02001	8.75432	8.92389	24.1773	25.9751	25.8627
FBXW7	9.21783	10.5469	9.10635	21.6586	27.7886	23.6515
BLOC1S2	19.4815	20.0263	19.5485	44.769	50.2894	56.1876
PRDM1	0.904285	1.31573	1.25757	1.86149	2.2209	2.42839
MAFF	12.2183	17.3059	18.0883	23.9912	30.9568	34.488
WNT7A	1.00288	1.12503	2.18673	1.96739	3.00252	4.45845
CTGF	152.779	286.189	287.677	295.063	601.72	652.554
LATS2	0.769791	0.256557	1.56394	1.45373	2.31477	1.72499
PTP4A1	50.4703	51.6387	44.7732	93.6971	109.692	94.0808
BAK1	12.6961	14.8065	17.1223	18.7297	21.024	27.0871
AEN	43.6052	43.0832	40.9207	61.9247	64.2286	66.3257
MFSD2A	1.64287	2.37026	2.71128	2.31559	3.03507	4.13765
IER5	139.985	136.475	150.941	172.959	178.919	207.576
CMTM3	47.3897	54.702	71.0791	52.0547	54.1596	72.7141
ADRA2A	0.700666	0.507214	1.10619	0.52582	0.535327	1.3326
group3
BTG2	21.4824	18.047	13.6434	76.0281	86.3979	69.204
RNF19B	11.2162	11.3322	9.18927	30.1653	32.994	27.8197
ZMAT3	9.91112	7.74003	9.35724	25.5779	23.9373	27.286
FAM84B	11.9314	16.2333	14.1866	28.8852	30.1332	28.7341
BHLHE40	28.3721	39.906	39.2722	67.9214	73.9314	67.4328
RRM2B	40.8904	28.3647	23.7431	97.5277	99.4606	78.0948
TSKU	31.1766	31.0648	28.3468	63.5454	68.4417	63.3734
GADD45A	150.165	121.97	140.297	299.811	292.194	300.995
APOBEC3C	83.2423	82.3304	68.6023	147.38	147.231	149.549
PHLDA3	85.2098	79.6003	81.4653	147.443	143.485	162.332

## Sheet: Table 2. Differential expressio
Table 2. Differential expression genes between control and siMLL3 cells
#geneSymbol	siNC(FPKM)	siMLL3.1(FPKM)	FoldChange[log(1.5)]	siNC(FPKM)	siMLL3.2(FPKM)	FoldChange[log(1.5)]
up-regulated
ADAM12	3.05607	7.40951	2.18424	3.02073	6.08396	1.7268
ADAM19	11.6391	37.3988	2.87884	14.4414	25.8297	1.43397
ADAMTS16	1.78789	3.43784	1.61249	1.51568	3.52276	2.08003
ADAMTS1	2.01964	13.6923	4.72029	1.99155	3.16676	1.14386
ADAMTS6	8.24244	119.982	6.60487	5.46394	16.1702	2.67594
ADTRP	2.63073	4.30574	1.21512	1.43202	6.90232	3.87893
ALPL	5.94539	10.0502	1.29475	4.13673	47.9399	6.04255
ANKRD13A	10.336	38.0045	3.2113	11.2685	18.1066	1.16968
ANOS1	7.14313	23.0272	2.88687	8.06362	13.1691	1.20975
AOC3	1.21682	4.06535	2.975	1.53353	2.55241	1.2565
ARHGAP18	2.90344	4.88643	1.28387	2.4594	4.13672	1.28244
ARHGAP5	17.0954	26.3245	1.06468	3.1034	6.07036	1.65469
ATP13A2	31.7256	52.9841	1.26489	24.0226	36.7284	1.04708
AZIN2	4.47088	9.9697	1.97789	1.75884	2.66818	1.02781
BATF3	5.28175	13.7962	2.36799	8.01698	12.4927	1.09401
BCAR3	12.2385	25.4648	1.80709	10.2334	17.7718	1.36129
BCL7A	2.21796	8.43615	3.29483	3.28747	6.14864	1.54418
C14orf28	3.3538	8.01309	2.14811	1.20312	1.92406	1.15798
C14orf79	2.17592	7.71285	3.12095	1.82662	2.81694	1.06836
C6orf132	1.56514	5.32725	3.02088	1.27342	2.28908	1.44635
CA3-AS1	1.47322	2.6528	1.45059	1.07495	2.17529	1.73847
CD274	5.70865	18.3078	2.87409	2.23658	4.17494	1.53935
CHST14	7.74573	16.162	1.81402	21.932	33.0812	1.0137
CNTN1	3.23656	7.45807	2.05883	1.46114	4.33801	2.68383
COL27A1	12.2382	25.8933	1.8483	11.9786	23.2426	1.63483
COL4A1	23.1171	45.0593	1.64603	31.8381	84.0606	2.39447
COL4A2	150.378	277.733	1.5131	116.294	212.329	1.48475
COL6A2	52.7323	108.637	1.7826	84.8989	140.203	1.23717
COLGALT1	41.2639	95.5714	2.07141	64.5795	97.0747	1.00523
CORO2B	5.38378	21.9346	3.46435	4.55815	7.89735	1.35551
COX18	1.77654	5.53777	2.804	1.04701	1.64758	1.11815
CPPED1	6.0604	11.9374	1.67191	10.3897	17.0451	1.22094
CSPG4	8.53245	25.5914	2.70894	17.1952	26.1755	1.03632
CTGF	216.513	404.832	1.54347	152.779	287.677	1.56079
CTSB	159.383	314.175	1.67373	109.427	169.764	1.08308
CYP24A1	3.46417	20.2134	4.35025	9.04913	14.4167	1.1486
DCLK1	2.50783	18.7849	4.96624	1.42897	2.39818	1.27694
DDIT3	7.47784	19.954	2.42064	6.29345	9.62968	1.04902
DNMBP	14.9148	22.6171	1.02685	10.8823	19.9533	1.49521
DUSP2	13.1711	43.1669	2.92762	9.02673	14.1271	1.10467
DUSP7	17.8313	30.0022	1.28326	18.7526	29.8937	1.15008
EEPD1	3.08929	10.4553	3.00684	2.54748	4.3385	1.31312
EGR1	27.941	83.9651	2.71369	29.743	54.3781	1.48809
ELMO3	3.57365	5.66375	1.13573	2.88382	4.91073	1.31283
EPHB1	2.08935	7.926	3.28831	1.28877	4.51744	3.09338
ETV4	43.5165	79.2068	1.47712	29.432	49.488	1.28161
FAM173B	5.1073	7.92096	1.08232	5.95394	9.51678	1.1567
FAM86HP	2.7165	5.13603	1.57088	1.28797	1.98848	1.07112
FAP	2.93382	9.63305	2.93217	2.70923	11.4118	3.5465
FBN1	5.48615	10.9697	1.70893	2.39971	3.83916	1.15893
FGF1	12.5219	35.8246	2.59247	8.82541	24.1403	2.48171
FN1	82.2172	165.674	1.72803	71.7528	195.121	2.46727
FOXD1	59.1372	102.732	1.36205	47.567	82.1746	1.34835
FRMD4A	12.2201	41.7412	3.02962	4.70851	8.55819	1.47366
GANAB	52.1809	191.62	3.20816	144.322	218.96	1.02806
GLIPR1	17.2669	36.2831	1.83138	8.26703	16.4624	1.6988
GLRX	62.2572	99.6518	1.16017	29.3018	46.7681	1.15313
GNB3	4.41991	7.90194	1.4329	1.77853	2.96689	1.26207
HABP4	2.09062	5.7514	2.49586	3.30099	6.3862	1.62756
HCN2	5.4498	8.97512	1.23038	9.47976	15.4655	1.20714
HHAT	6.99602	15.208	1.91504	7.21438	13.9737	1.63048
HOMER2	15.3372	40.761	2.41067	19.2752	29.0199	1.00912
IER2	50.978	181.866	3.13683	74.5222	120.445	1.18406
IGF1R	16.1466	33.6827	1.81341	13.6268	20.6547	1.02575
INHBA	16.0083	38.7834	2.18239	12.9556	20.2557	1.10221
IQCE	8.05922	16.1496	1.71427	2.69307	5.33517	1.68606
ITGA5	48.8739	76.1118	1.09247	39.7325	62.0855	1.10082
KCNMA1	20.0903	44.1602	1.94243	18.742	54.495	2.63239
KPNA4	15.738	42.434	2.44626	12.9269	19.5577	1.02119
LAMA1	21.059	42.0194	1.70373	11.3499	25.6367	2.00958
LAMC2	16.4316	113.987	4.77693	10.3982	31.0304	2.6965
LETM2	37.7944	73.941	1.65515	5.40789	8.14034	1.00865
LIMK1	16.8344	34.9132	1.79902	31.5953	50.748	1.16869
LINC00520	16.1505	222.126	6.46491	6.87766	20.3805	2.67915
LINC00941	3.23032	14.0453	3.62474	2.7606	8.32852	2.72339
LINC01356	2.25999	6.21277	2.49404	7.46689	11.9293	1.15551
LINC01444	7.67863	12.9678	1.29241	3.34687	7.11495	1.86002
LINC01605	1.71976	4.64334	2.44965	15.1061	23.3259	1.07152
LPCAT1	2.01665	6.10327	2.73115	32.1796	52.5109	1.20772
LRRC27	2.54699	4.60845	1.46247	3.92936	6.09392	1.08225
LTBP1	4.1514	7.50642	1.46082	5.99035	10.9342	1.48409
MAGEB17	6.67388	10.1185	1.02639	1.34503	2.22321	1.23941
MAMLD1	3.7521	6.87425	1.49327	4.29428	7.00767	1.2078
MAP3K7CL	10.2325	28.112	2.49251	8.03344	17.448	1.9129
MBD2	37.8687	62.5422	1.23739	2.21659	17.0126	5.02629
MGLL	6.21685	37.6662	4.44305	9.39238	15.4756	1.23159
MICALCL	2.49631	7.85099	2.82595	3.61805	5.7176	1.12861
MYBL2	54.0746	90.1147	1.25959	121.542	183.175	1.01163
MYH16	4.28526	8.02303	1.54671	1.31328	4.41651	2.99119
MYH9	100.758	167.27	1.25014	249.906	400.072	1.16054
MYO7B	5.0567	16.9723	2.98637	8.35365	13.3906	1.16374
NAV3	9.45775	36.6895	3.34346	2.7725	4.80313	1.35528
NFASC	7.67456	20.5906	2.43405	1.1833	3.07076	2.35191
OSBP2	7.32683	19.507	2.41508	6.18697	11.4077	1.50899
P4HB	231.611	357.842	1.07292	360.454	541.246	1.00258
PAX8-AS1	3.72139	13.2596	3.13375	1.42846	2.61479	1.49109
PDLIM5	14.714	31.2887	1.86072	7.63701	11.6728	1.04634
PDZD2	2.23145	4.2529	1.59064	2.13535	3.87968	1.47268
PIGL	6.73184	10.161	1.0154	3.2601	5.49499	1.2876
PLXND1	27.9095	52.7751	1.57121	22.2192	37.1053	1.26473
PNP	54.7112	159.649	2.64119	23.3896	35.774	1.04801
PODXL	15.5968	51.0959	2.92661	14.5669	26.1885	1.44666
PODXL2	5.72981	9.9365	1.35778	12.8942	22.0953	1.32832
PRKCSH	76.7032	178.054	2.07698	112.712	169.718	1.00946
PROSER2-AS1	1.77251	2.98784	1.28779	1.14549	3.53054	2.77612
PSMG4	19.0981	32.8996	1.34135	20.7279	35.5664	1.33161
PYY2	1.5143	3.85755	2.30619	1.2143	2.38686	1.66675
RASA3	3.85283	16.8661	3.64149	6.07282	9.86809	1.19735
RCN3	16.0656	32.1553	1.71136	20.9256	39.9916	1.59742
RFTN1	13.9379	38.0152	2.47463	15.7594	26.0921	1.2435
RGS16	1.99382	4.4606	1.98594	1.45013	5.48534	3.28123
SALL4	1.0048	2.91808	2.62942	1.26674	2.57742	1.75192
SCG5	2.38073	58.224	7.8845	5.78493	16.1796	2.53658
SEMA3A	1.71086	7.65435	3.69521	1.25691	3.39846	2.45315
SGK1	8.9258	33.5284	3.26402	6.6303	15.2652	2.05671
SHOC2	10.2641	19.7163	1.60999	2.72631	4.68235	1.3339
SLC22A4	3.10238	5.01828	1.18609	1.04312	1.66085	1.14711
SLC2A3	26.599	58.0083	1.92301	8.48147	14.5032	1.32314
SPHK1	25.1351	66.7563	2.40904	20.6499	52.408	2.29699
SPOCK1	8.11891	15.3367	1.5687	3.25229	7.31339	1.99856
SPRY2	8.46313	30.821	3.18764	3.4965	5.34776	1.04797
STK39	3.3759	5.34997	1.13556	7.08637	11.6763	1.23164
SYN2	1.98406	3.43231	1.35175	1.20442	1.83423	1.03739
SYNE1	11.1026	48.0692	3.61427	9.6494	26.6638	2.50678
SYTL3	9.85739	36.9819	3.26096	20.5795	40.2804	1.65629
TAGLN	55.3922	166.102	2.7084	68.1121	603.105	5.37885
TGFBI	23.7141	75.0576	2.84164	23.8342	81.0548	3.01877
TMEM117	2.26436	3.42151	1.01806	1.2855	1.9596	1.03978
TMEM154	5.32507	13.6419	2.3201	2.5176	4.49843	1.4315
TMEM88	1.24755	3.17049	2.30033	1.14744	2.06638	1.45084
TNC	31.2831	108.687	3.07152	28.3399	81.4081	2.60245
TPM4	42.5748	110.567	2.35374	69.471	199.436	2.60092
TRIB1	9.22428	42.1215	3.74562	7.31786	11.7326	1.16423
TRIML2	21.1387	65.5625	2.7916	18.5755	32.2401	1.35984
TRMT44	4.37141	7.719	1.40234	2.44168	3.8451	1.11998
UCN	7.05754	10.8762	1.06663	6.45832	12.1817	1.56503
UPRT	4.32947	10.1848	2.1098	2.94465	4.56543	1.08153
VEGFC	7.84751	28.3576	3.16846	8.68307	15.116	1.36727
WNK4	2.98746	6.82547	2.03775	1.98523	4.75894	2.15626
XDH	1.12127	2.60664	2.08057	1.16764	1.84952	1.13436
XYLT1	1.71044	3.53646	1.79146	1.61544	3.15457	1.65056
ZFP36L1	117.195	379.76	2.89963	87.5574	133.473	1.0398
ZNF12	8.25046	24.952	2.72942	1.21313	2.29766	1.5752
ZNF252P	6.806	13.7935	1.74218	1.19498	2.28823	1.60223
down-regulated
AARD	2.46815	1.00016	-2.22783	2.12795	1.28817	-1.23793
ABAT	7.98652	4.20893	-1.57978	3.94183	2.49878	-1.12425
ABLIM1	19.0209	7.59553	-2.26401	13.2271	7.80383	-1.30135
ADAMTS15	3.92645	0.829337	-3.83477	7.47245	3.48041	-1.88444
ADAMTS8	1.77814	0.322265	-4.21232	3.20828	1.05231	-2.7493
ADORA1	6.75519	4.00588	-1.28876	1.58178	0.682556	-2.07283
ALDH3B1	13.9584	3.36065	-3.51189	20.2465	13.0653	-1.0803
ALPP	2.58663	1.00895	-2.32189	2.61189	0.487872	-4.13791
AMZ2P1	7.4999	2.75176	-2.47284	5.69312	3.78592	-1.00618
ANXA10	40.143	2.53134	-6.81612	56.7539	37.1163	-1.04736
APOL3	6.25946	0.944043	-4.66545	1.01296	0.628149	-1.17853
AR	1.80333	0.427379	-3.55078	1.38081	0.883915	-1.10013
ARL5B	13.6733	8.27135	-1.23968	13.9766	8.51411	-1.22245
ARL6IP5	64.1727	11.778	-4.18123	32.5899	18.9815	-1.33313
ASB9	2.75605	1.4556	-1.57444	1.10047	0.689709	-1.15231
ATRNL1	2.68206	1.73729	-1.07101	1.86749	1.17746	-1.13755
BMP4	61.6175	10.9142	-4.26888	60.6695	38.0796	-1.14871
BMP5	11.7427	6.48789	-1.46324	21.0063	13.4985	-1.09071
BNIP3	35.4429	20.7389	-1.32172	17.6828	11.7672	-1.00447
BRINP1	2.11655	0.80281	-2.3909	1.75802	0.793888	-1.96071
C10orf10	11.951	2.54677	-3.81288	8.56793	5.45689	-1.11267
C17orf82	2.69544	0.636626	-3.55921	3.38871	2.1675	-1.10213
C4orf46	11.4639	6.50233	-1.3985	12.5405	7.78513	-1.17581
C9orf47,S1PR3	13.4379	4.90593	-2.48513	6.70733	2.88286	-2.08259
C9orf84	7.21936	0.384696	-7.23137	20.9964	9.58385	-1.93425
CA2	18.5922	9.25579	-1.72023	19.0462	9.18036	-1.79991
CACNA1G	1.90124	0.486704	-3.3606	1.55228	1.02507	-1.02343
CADPS2	2.82804	0.884254	-2.86731	2.09801	0.994041	-1.84225
CCDC183-AS1	2.12846	1.11015	-1.60533	2.31314	1.40065	-1.23727
CCDC78	4.82311	1.34955	-3.1412	1.11904	0.654921	-1.32123
CD70	82.3617	13.178	-4.51968	79.7728	48.9317	-1.20542
CDC40	10.8708	4.07182	-2.42189	7.01522	4.61988	-1.03021
CHN1	4.76195	1.30311	-3.19609	3.42261	2.26342	-1.01988
CLCN4	1.81842	0.973428	-1.54119	2.08169	1.13943	-1.48632
CLDN4	20.236	7.20795	-2.54591	9.98315	4.83091	-1.7902
CRMP1	25.3087	15.969	-1.13573	24.1564	15.5051	-1.09351
CSRP3	1.34657	0	#NUM!	1.63402	0.515144	-2.84698
CYB5A	66.6867	31.4593	-1.85296	68.5004	38.8119	-1.40114
CYFIP2	34.7156	19.8134	-1.38318	12.4263	7.91977	-1.11095
DCAF12L1	6.30383	1.94746	-2.897	7.08148	4.10014	-1.34774
DCAF12L2	3.84613	1.31585	-2.64532	4.26026	2.72801	-1.09937
DHDH	2.74608	1.10649	-2.24182	1.69282	1.01409	-1.26374
DNAJC27-AS1	4.01366	0.0971544	-9.1775	2.25311	0.633401	-3.12965
DPYSL5	2.3773	1.40924	-1.28967	2.28499	1.06229	-1.88903
DRD1	8.28738	0.122596	-10.392	3.15671	1.91132	-1.23743
EDA	2.10207	0.372735	-4.26624	2.90319	1.01136	-2.60075
EDN2	37.4746	0.962262	-9.03193	22.2701	12.7825	-1.36921
EIF4EBP2	14.5645	3.51743	-3.50426	52.9415	33.4086	-1.13542
ELAVL2	3.25819	1.78904	-1.47853	5.62376	1.45899	-3.32767
EMC10	138.837	55.5801	-2.25784	111.851	73.1885	-1.04603
EML6	8.38326	4.39395	-1.59325	3.75439	2.3479	-1.15769
ENPP4	4.72911	2.28943	-1.78914	3.75866	2.22952	-1.28809
EPB41L1	13.9292	4.81353	-2.62059	18.7952	10.5047	-1.43484
EPHA6	1.98447	0.578602	-3.0397	2.31228	0.594869	-3.34837
EPS8	18.9755	10.8913	-1.36925	10.0658	6.39253	-1.11973
ERGIC2	62.8926	41.827	-1.00597	34.3184	17.7334	-1.62833
F8	4.82497	1.21003	-3.41129	4.37771	2.80531	-1.09753
FADS1	47.2495	21.3994	-1.95351	34.7633	23.0391	-1.01456
FAM110D	1.22909	0.135326	-5.44151	4.02502	2.11742	-1.58418
FAM131B	1.98072	0.764841	-2.34681	1.43501	0.724763	-1.68469
FAM134B	3.12447	0.856843	-3.19082	2.23619	1.13722	-1.66768
FAM167A	1.38619	0.552842	-2.26713	1.10428	0.645577	-1.32392
FAM182B	2.01435	1.19481	-1.28817	1.07762	0.161155	-4.68633
FAM198B	13.2016	8.31935	-1.13883	9.01641	4.99772	-1.45528
FAXC	6.41302	0.186638	-8.7231	3.8832	2.33855	-1.25073
FAXDC2	1.47767	0	#NUM!	2.08052	0	#NUM!
FBXO2	2.16402	0.445196	-3.89974	3.71574	1.95541	-1.58331
FBXO32	6.21865	3.80345	-1.21254	6.52493	4.24953	-1.0576
GPC5	1.35644	0	#NUM!	1.17811	0.629019	-1.54762
GPR1	2.43531	1.28068	-1.58505	3.35972	1.92102	-1.37867
GPRC5C	16.5877	5.89033	-2.55349	6.18713	3.84107	-1.17574
GSDMD	44.7464	16.8451	-2.40946	7.9002	4.61989	-1.32321
HEBP1	62.9085	31.1184	-1.73599	63.9829	38.0584	-1.28123
HIST1H2BF	1.30605	0	#NUM!	1.96285	0.730388	-2.43813
HIST1H3A	7.52809	2.68046	-2.54684	5.1397	1.88665	-2.47171
HNMT	18.4779	5.28513	-3.08702	6.24504	3.90923	-1.15533
HOXA7	5.64766	2.04057	-2.51073	4.89274	1.62618	-2.71668
HPCAL4	2.6918	0.856282	-2.82482	1.06696	0.63243	-1.28987
HPSE	5.93778	1.07138	-4.22327	3.41633	1.80834	-1.56896
HS6ST2	2.32462	0.815202	-2.58438	3.09016	1.53239	-1.72985
HSPB3	1.20043	0	#NUM!	1.26745	0	#NUM!
ID1	352.358	173.864	-1.74213	534.306	299.29	-1.42936
ID2	14.4256	4.84551	-2.69062	13.4439	6.5586	-1.77019
ID3	152.456	71.0887	-1.88166	133.308	84.4855	-1.12484
IGSF9B	1.94889	1.28099	-1.03493	1.48141	0.933776	-1.13823
IL17RB	1.7404	0.530845	-2.92849	1.38055	0.735801	-1.55199
ILDR2	3.26578	1.74623	-1.544	4.84668	3.14236	-1.0687
INIP	13.5735	3.42352	-3.39721	14.8616	9.6565	-1.06335
INPP5D	5.31978	2.87479	-1.51789	4.49626	2.53261	-1.41565
ITGA7	26.1736	5.27253	-3.95161	13.2654	6.04108	-1.93994
KCNA2	2.90781	0.252817	-6.02392	1.00462	0.211204	-3.8463
KCNB1	3.42112	1.27203	-2.44005	3.90025	2.38857	-1.20934
KCNJ8	5.43457	1.94433	-2.53502	2.3021	0.928874	-2.23843
KIF5C	1.15012	0.24621	-3.80165	2.51849	1.58671	-1.13942
KLHL5	49.9458	18.5037	-2.44896	32.7726	21.5221	-1.03711
LAPTM5	1.41939	0.553082	-2.32443	1.20483	0.769147	-1.10691
LCORL	10.6355	6.19933	-1.3312	2.86312	1.63571	-1.38072
LEF1	12.7268	5.95602	-1.87268	9.52938	5.30578	-1.44423
LIG4	4.8625	1.5901	-2.75673	4.47597	2.69595	-1.25035
LINC01173	19.8708	0	#NUM!	8.54607	5.07393	-1.28582
LINC01232	2.15544	0	#NUM!	1.91599	1.09604	-1.37751
LINC01271	2.17096	0	#NUM!	1.06805	0.421388	-2.29375
LINC01405	7.70092	0	#NUM!	3.42711	1.80237	-1.58488
LMO1	3.02028	0.812185	-3.23919	1.42567	0.930243	-1.05299
LPL	1.55443	0	#NUM!	1.93393	1.13291	-1.31889
LY96	4.99642	2.3684	-1.84111	3.89625	2.35153	-1.24536
MBNL2	10.6665	5.60487	-1.587	7.50413	4.53708	-1.24097
MITF	8.97107	3.67905	-2.19834	7.12313	3.89078	-1.49147
MRPL45	2.72958	0	#NUM!	25.9481	16.4255	-1.12775
MTX1	18.3706	11.1077	-1.24083	8.33409	4.29406	-1.63546
MYBL1	9.61718	2.42638	-3.39647	7.37054	3.75815	-1.66121
MYD88	13.8465	8.71832	-1.14093	6.77544	4.42773	-1.04921
N6AMT1	6.59535	3.57797	-1.50832	8.10268	5.02198	-1.17981
NAALAD2	2.38529	0	#NUM!	3.09368	2.02265	-1.04806
NFIB	4.93564	3.27398	-1.01236	4.7927	3.05779	-1.10836
NGFR	1.96802	0.565437	-3.07594	1.77654	1.02505	-1.35629
NPAS1	3.10249	0.636618	-3.90611	3.93961	1.89246	-1.8083
NRN1	3.18158	0.766123	-3.5115	1.51464	0.979327	-1.07547
NTM	58.4837	3.00084	-7.32457	31.3502	15.5507	-1.72916
NYNRIN	8.11093	0.859421	-5.53613	4.53447	2.42136	-1.54731
PARM1	2.04121	0.997412	-1.7662	2.013	1.09581	-1.49984
PDE5A	5.83959	2.39172	-2.20154	1.66102	0.790108	-1.83251
PEX2	24.57	14.8459	-1.24253	9.02789	3.93991	-2.04496
PIK3CB	18.9888	7.73424	-2.21521	6.60594	4.02106	-1.22433
PKP2	12.2767	7.00531	-1.38368	19.1258	12.5967	-1.02994
PLAC8	28.422	2.87392	-5.6515	9.30387	4.19663	-1.96354
PLCE1	2.62316	1.08131	-2.18565	7.02121	3.69171	-1.58545
PLD1	18.8023	2.2663	-5.21828	6.0939	2.90023	-1.83123
PLEKHA7	9.82151	4.81748	-1.75681	7.0522	3.14162	-1.99426
PLEKHG4B	2.34002	0.451497	-4.05792	1.03641	0.664469	-1.09635
PNMA2	12.5966	4.96766	-2.29484	14.8399	9.57721	-1.08008
PRKAG2-AS1	1.46267	0.767584	-1.5902	1.79168	0.75093	-2.14469
PRRT3	3.24098	1.29535	-2.26183	5.46005	3.51987	-1.08279
PRSS33	1.51997	0.19643	-5.0464	1.18795	0.747879	-1.14127
PTCH1	14.05	3.89035	-3.16704	4.81219	2.81187	-1.32515
PTGER2	1.14011	0	#NUM!	1.24533	0.776755	-1.16417
PTH2	1.37902	0	#NUM!	1.55001	0	#NUM!
RABGGTA	24.3896	13.4804	-1.46232	12.5553	8.22005	-1.04464
RAET1E	1.87994	0.963423	-1.64873	1.39808	0.862094	-1.19244
RCAN2	3.705	0.552157	-4.69487	2.04324	1.33711	-1.04578
RGL1	4.26241	1.7457	-2.20162	2.65783	1.30504	-1.75422
RGS9	6.68068	1.53014	-3.63499	3.26878	1.67362	-1.65101
RPS6KA5	1.34772	0.626725	-1.88835	1.21915	0.642118	-1.58124
RUSC1	46.9053	30.1104	-1.09321	40.1343	26.0638	-1.06466
RWDD2A	1.0969	0.165646	-4.66228	3.21204	2.09071	-1.05904
SALL2	8.83872	4.77269	-1.51982	6.73868	4.33512	-1.08792
SAMD11	15.5798	2.28706	-4.73212	16.2294	8.42057	-1.61826
SCARNA2	4.46979	1.26175	-3.11948	2.15868	0.488405	-3.66519
SCN4B	1.82067	0.0953954	-7.27295	1.47623	0.936026	-1.12366
SDPR	8.46909	1.14199	-4.94161	10.6459	6.99425	-1.03606
SERPINB1	14.441	4.94008	-2.64558	11.3369	6.83629	-1.2475
SH3GL2	2.502	0.611642	-3.47428	2.06337	0.974	-1.85142
SHROOM3	6.10742	1.94545	-2.82148	4.12239	2.36733	-1.36799
SLC15A3	4.79648	0.884799	-4.16874	3.34408	1.91269	-1.37788
SLC16A8	2.44838	1.31479	-1.53342	1.28623	0.278791	-3.771
SLC17A5	4.62635	2.32767	-1.6941	2.74398	1.74705	-1.11349
SLC25A48	3.51834	0.248969	-6.5318	1.31052	0.720754	-1.47456
SLC27A2	2.12257	0.447341	-3.84019	1.80028	0.776619	-2.07354
SLC2A10	5.70134	0.948889	-4.42249	2.64083	1.67235	-1.12676
SLC2A4	1.94945	0.230924	-5.26115	1.00592	0.467927	-1.88757
SLC37A4	16.7088	10.9024	-1.05299	18.4449	10.999	-1.27504
SLC40A1	8.79751	4.9114	-1.43763	7.31825	4.36503	-1.27445
SLC44A1	7.83852	0.381226	-7.45665	10.4799	5.20624	-1.72543
SLC4A8	3.87511	2.50927	-1.07181	2.2619	1.23869	-1.48509
SMAD6	9.55815	1.96788	-3.89784	24.0834	10.8961	-1.95607
SMIM10	8.34584	0.398204	-7.50386	7.26491	4.34631	-1.26701
SNCG	4.02831	0.95308	-3.55494	5.67803	1.9828	-2.59478
SORL1	2.51519	0.724375	-3.07004	2.23086	1.46003	-1.04554
SPX	4.90636	2.72235	-1.45274	6.3413	2.44695	-2.34852
STARD8	3.39139	1.40313	-2.1766	4.60472	3.04223	-1.02226
STOM	53.432	28.6227	-1.53949	30.6645	20.3553	-1.0106
SYPL2	4.89574	2.05286	-2.14354	3.30499	1.09151	-2.73235
SYT11	4.05373	1.52925	-2.4043	3.31726	1.69913	-1.65001
SYTL5	1.96193	0.26075	-4.9773	1.2482	0.578407	-1.89703
TBC1D32	1.81757	0	#NUM!	1.27007	0.720838	-1.39695
TBX10	1.90475	0.879254	-1.90653	3.66989	1.50011	-2.20641
TCEAL2	10.361	0.512734	-7.41382	10.6018	6.2564	-1.30077
TDRP	3.24681	1.74242	-1.53502	1.32548	0.797204	-1.25392
TEX37	2.61824	0.966493	-2.45788	1.47555	0.766671	-1.61476
TMC3-AS1	3.97067	0.513115	-5.04653	1.67781	0.854062	-1.66535
TMEM176A	2.3969	0	#NUM!	1.03121	0.534203	-1.62212
TMEM176B	3.47661	0	#NUM!	1.06303	0.421156	-2.28349
TMEM255A	8.53209	1.50354	-4.28153	5.43768	2.22964	-2.19874
TMEM37	13.9842	0.238415	-10.042	8.20951	4.92842	-1.25849
TMEM67	4.76945	1.29854	-3.20864	1.05342	0.682565	-1.07023
TMEM9B	22.3123	13.7885	-1.18704	18.1713	9.25734	-1.66334
TMPRSS3	1.14605	0	#NUM!	1.82102	0.469966	-3.34059
TMSB15A	29.1957	5.82634	-3.97477	40.8327	13.6651	-2.69971
TNS3	8.6405	4.0467	-1.87084	17.3358	10.7311	-1.18291
TP53INP1	13.2232	5.07618	-2.36127	6.86778	3.81007	-1.45313
TRDMT1	6.69692	1.65416	-3.44877	4.48816	2.67459	-1.27667
TRIM29	2.36581	0.890188	-2.41067	1.93749	0.521991	-3.23455
TSPAN11	1.84273	1.08783	-1.2999	1.6776	1.06861	-1.11232
TXNIP	8.57506	3.79706	-2.00913	4.25061	2.72949	-1.09244
UPK1A	1.23777	0.275569	-3.70495	1.30804	0.421084	-2.79544
USH1G	1.6938	0.488854	-3.06479	1.1265	0.653323	-1.34364
USP51	1.41548	0.203868	-4.77908	1.0345	0.617535	-1.27246
VAMP8	24.8672	9.508	-2.37114	21.9839	14.2234	-1.07388
VWA5A	7.04515	3.76186	-1.54742	5.01393	3.30684	-1.02654
WFDC3	4.99313	2.45234	-1.75359	3.15972	1.57986	-1.70951
WSCD1	3.5631	1.51287	-2.11269	2.67396	1.29136	-1.79513
YBX2	9.53673	1.62604	-4.3629	9.80617	5.75907	-1.31265
ZDBF2	2.71114	1.18122	-2.04906	2.77174	1.73746	-1.15189
ZDHHC23	7.79123	3.7937	-1.77489	5.38055	2.41315	-1.97762
ZMIZ1-AS1	1.20148	0.15571	-5.03943	1.48897	0.595616	-2.25974
ZNF572	1.42252	0.478022	-2.68957	1.25615	0.773629	-1.19545
ZRANB3	3.20018	1.3261	-2.17273	4.38722	2.07984	-1.84086

## Sheet: Table 3. Information of primers
Table 3. Information of primers, siRNAs and sgRNAs used in the study
RT-PCR primers
Beta-Actin F	GATCCACATCTGCTGGAAG
Beta-Actin R	CAGCACAATGAAGATCAAGA
MLL3 F	GCAAAACTCAGCACCACGAA
MLL3 R	TCATCTGAAGCTGTCTGGGT
TNS3 F	GACAGGTTTGCAATGAAGAAGT
TNS3 R	ACAGGGGAGAGGCATTCATT
ADAM12 F	TGGAACCAAGGAAGAGCTGA
ADAM12 R	TGCTTTCCCGTTGTAGTCGA
ADAMTS1 F	CAGAAGCAGCACAACCCAC
ADAMTS1 R	GTTCCAACATCAGCCATCCC
CD274 F	CTGAACGCCCCATACAACAA
CD274 R	TCCAGATGACTTCGGCCTTG
COL5A3 F	TGACCGGGCATTCAGAATTGG
COL5A3 R	CGGGCACCCCTTTCATCAT
ENG F	GCCTCCCCTACTGTCCTTTG
ENG R	CGCATGTCCCAGCTATCGTC
FBN1 F	GCGCTTAAAGGACCCAATGT
FBN1 R	ACAATACACTGATTTCCGCCA
ITGA2 F	GGGAATCAGTATTACACAACGGG
ITGA2 R	CCACAACATCTATGAGGGAAGGG
LIMK1 F	TGCAAGAAGGACTACTGGGC
LIMK1 R	GAGGCAGATGAAACACTCGG
PDCD1LG2 F	AAGTGAGGGACGAAGGACAG
PDCD1LG2 R	TGTAGGAAGCTTTGACTTTCAGA
CORO2B F	TTCCTGGCCATCGTCACC
CORO2B R	CCTTGGGGTAGTTGGGTTCA
SPHK1 F	CACGTGCAGCCCCTTTTG
SPHK1 R	ATGACCACCAGAGCGTCC
MDM2 F	CATCGGACTCAGGTACATCT
MDM2 R	TTCTCTTCCTGAAGCTCTTG
p21 F	TGTCCGTCAGAACCCATGC
p21 R	AAAGTCGAAGTTCCATCGCTC
PUMA F	GATACTGTATATGCGCTGCT
PUMA R	CCACTGTTCCAATCTGATTTTAT
ChIP-primers
TNS3 enhancer F	CCCTTTCTCACCTTCCCTCT
TNS3 enhancer R	GCCCAGCCCTGAGAAATAGT
p21 TSS F	GGCTCTGATTGGCTTTCTGG
p21 TSS R	CATCCCCTTCCTCACCTGAA
p21 enhancer F	TGTTTTCTTCCAGTGGTGAGTG
p21 enhancer R	CGGGCTTGTCTTTTGTTGCA
3C-primers
3C-N F	CCAAGAAAGGCATCACACTCA
3C-N R	AGGTAATGGTCAAAAGGCTTGA
3C-P1 F	GGAGCGGCTGTGCTCCTTTA
3C-P2 F	AAGTCATGTGACTTCTAAAG
3C-P3 F	AACCTATAGGCCTTTCCTCC
3C-P4 F	TCCCTGGAGGAAGAGCACTT
3C-P5 F	ATCTAGGTCTCTTCTGTGAG
3C-E1 R	GAACAACAGGACTCAGATGA
siRNAs & sgRNAs
siMLL3.1	CCAGAGAGCCAGAAAGAAA
siMLL3.2	GCAAUUACUCUGCAUCCUA
siTNS3.1	CCAGGCCUUGACAGGUUU
siTNS3.2	GCCCUUGACAGGUUUGCAA
MLL3 sgRNA1	GCAGTTTTCCCCCTACTTCG
MLL3 sgRNA2	ACTTGTGGTCAGCACTATCA
TNS3 enhancer sgRNA1	CCACTGTAATCTAAAGAGAG
TNS3 enhancer sgRNA2	GAGAGAAGGATTGAGAAAGG

## Sheet: Table 4 migration-related DEGs
Table 4 DEGs related with cell migration after MLL3 knockdown
#geneSymbol	siNC(FPKM)	siMLL3.1(FPKM)	FoldChange[log(1.5)]	siNC(FPKM)	siMLL3.2(FPKM)	FoldChange[log(1.5)]
up-regulated(42)
ADAM12	3.05607	7.40951	2.18424	3.02073	6.08396	1.7268
ADAM19	11.6391	37.3988	2.87884	14.4414	25.8297	1.43397
ADAMTS1	2.01964	13.6923	4.72029	1.99155	3.16676	1.14386
ADTRP	2.63073	4.30574	1.21512	1.43202	6.90232	3.87893
ANOS1	7.14313	23.0272	2.88687	8.06362	13.1691	1.20975
AOC3	1.21682	4.06535	2.975	1.53353	2.55241	1.2565
ARHGAP5	17.0954	26.3245	1.06468	3.1034	6.07036	1.65469
CD274	5.70865	18.3078	2.87409	2.23658	4.17494	1.53935
CNTN1	3.23656	7.45807	2.05883	1.46114	4.33801	2.68383
COL6A2	52.7323	108.637	1.7826	84.8989	140.203	1.23717
CORO2B	5.38378	21.9346	3.46435	4.55815	7.89735	1.35551
CSPG4	8.53245	25.5914	2.70894	17.1952	26.1755	1.03632
DCLK1	2.50783	18.7849	4.96624	1.42897	2.39818	1.27694
ELMO3	3.57365	5.66375	1.13573	2.88382	4.91073	1.31283
EPHB1	2.08935	7.926	3.28831	1.28877	4.51744	3.09338
FAP	2.93382	9.63305	2.93217	2.70923	11.4118	3.5465
FBN1	5.48615	10.9697	1.70893	2.39971	3.83916	1.15893
FGF1	12.5219	35.8246	2.59247	8.82541	24.1403	2.48171
FN1	82.2172	165.674	1.72803	71.7528	195.121	2.46727
IGF1R	16.1466	33.6827	1.81341	13.6268	20.6547	1.02575
ITGA5	48.8739	76.1118	1.09247	39.7325	62.0855	1.10082
LAMA1	21.059	42.0194	1.70373	11.3499	25.6367	2.00958
LAMC2	16.4316	113.987	4.77693	10.3982	31.0304	2.6965
LIMK1	16.8344	34.9132	1.79902	31.5953	50.748	1.16869
MYH9	100.758	167.27	1.25014	249.906	400.072	1.16054
NAV3	9.45775	36.6895	3.34346	2.7725	4.80313	1.35528
NFASC	7.67456	20.5906	2.43405	1.1833	3.07076	2.35191
P4HB	231.611	357.842	1.07292	360.454	541.246	1.00258
PDLIM5	14.714	31.2887	1.86072	7.63701	11.6728	1.04634
PDZD2	2.23145	4.2529	1.59064	2.13535	3.87968	1.47268
PLXND1	27.9095	52.7751	1.57121	22.2192	37.1053	1.26473
PODXL	15.5968	51.0959	2.92661	14.5669	26.1885	1.44666
SEMA3A	1.71086	7.65435	3.69521	1.25691	3.39846	2.45315
SGK1	8.9258	33.5284	3.26402	6.6303	15.2652	2.05671
SPHK1	25.1351	66.7563	2.40904	20.6499	52.408	2.29699
SPOCK1	8.11891	15.3367	1.5687	3.25229	7.31339	1.99856
SPRY2	8.46313	30.821	3.18764	3.4965	5.34776	1.04797
TGFBI	23.7141	75.0576	2.84164	23.8342	81.0548	3.01877
TNC	31.2831	108.687	3.07152	28.3399	81.4081	2.60245
TPM4	42.5748	110.567	2.35374	69.471	199.436	2.60092
TRIB1	9.22428	42.1215	3.74562	7.31786	11.7326	1.16423
VEGFC	7.84751	28.3576	3.16846	8.68307	15.116	1.36727
down-regulated(30)
ADORA1	6.75519	4.00588	-1.28876	1.58178	0.682556	-2.07283
BMP4	61.6175	10.9142	-4.26888	60.6695	38.0796	-1.14871
BMP5	11.7427	6.48789	-1.46324	21.0063	13.4985	-1.09071
CLDN4	20.236	7.20795	-2.54591	9.98315	4.83091	-1.7902
CYFIP2	34.7156	19.8134	-1.38318	12.4263	7.91977	-1.11095
DRD1	8.28738	0.122596	-10.392	3.15671	1.91132	-1.23743
EDA	2.10207	0.372735	-4.26624	2.90319	1.01136	-2.60075
EMC10	138.837	55.5801	-2.25784	111.851	73.1885	-1.04603
EPS8	18.9755	10.8913	-1.36925	10.0658	6.39253	-1.11973
GPC5	1.35644	0	#NUM!	1.17811	0.629019	-1.54762
HOXA7	5.64766	2.04057	-2.51073	4.89274	1.62618	-2.71668
HPSE	5.93778	1.07138	-4.22327	3.41633	1.80834	-1.56896
ID1	352.358	173.864	-1.74213	534.306	299.29	-1.42936
IGSF9B	1.94889	1.28099	-1.03493	1.48141	0.933776	-1.13823
INPP5D	5.31978	2.87479	-1.51789	4.49626	2.53261	-1.41565
ITGA7	26.1736	5.27253	-3.95161	13.2654	6.04108	-1.93994
LEF1	12.7268	5.95602	-1.87268	9.52938	5.30578	-1.44423
MITF	8.97107	3.67905	-2.19834	7.12313	3.89078	-1.49147
NTM	58.4837	3.00084	-7.32457	31.3502	15.5507	-1.72916
PIK3CB	18.9888	7.73424	-2.21521	6.60594	4.02106	-1.22433
PKP2	12.2767	7.00531	-1.38368	19.1258	12.5967	-1.02994
PLEKHA7	9.82151	4.81748	-1.75681	7.0522	3.14162	-1.99426
SLC16A8	2.44838	1.31479	-1.53342	1.28623	0.278791	-3.771
SMAD6	9.55815	1.96788	-3.89784	24.0834	10.8961	-1.95607
SORL1	2.51519	0.724375	-3.07004	2.23086	1.46003	-1.04554
STARD8	3.39139	1.40313	-2.1766	4.60472	3.04223	-1.02226
TMSB15A	29.1957	5.82634	-3.97477	40.8327	13.6651	-2.69971
TNS3	8.6405	4.0467	-1.87084	17.3358	10.7311	-1.18291
TP53INP1	13.2232	5.07618	-2.36127	6.86778	3.81007	-1.45313
TRIM29	2.36581	0.890188	-2.41067	1.93749	0.521991	-3.23455
